# Supplementary material for: Goldmann and modified Goldmann tonometry measuring intraocular pressure changes in eyes which underwent myopic laser in situ Keratomileusis and photorefractive keratectomy
Source: BMC Ophthalmol. 2022 Dec 20;22:503. doi: 10.1186/s12886-022-02741-z (PMC9768993; doi:10.1186/s12886-022-02741-z)
Supplement: Supplementary file 1 — Additional file 1. [file 12886_2022_2741_MOESM1_ESM.xlsx]

## Sheet: Data
GENERAL DATA				PRE-OPERATIVE											SURGERY		1 MONTH POST-OPERATIVE												3 MONTHS POST-OPERATIVE
Name	Gender	Age	Eye	Sph	Cyl	Axis	MRSE	Central Corneal Thickness (Pentacam)	Mean Corneal Curvature	Astigmatism	GAT-IOP	CATS-IOP	CATS-GAT	CATS/GAT avg	Type of Surgery	Maximum Ablation Depth	Sph	Cyl	Axis	MRSE	Central Corneal Thickness (Pentacam)	Mean Corneal Curvature	Astigmatism	GAT-IOP	CATS-IOP	CATS-GAT	GAT post-pre	CATS post-pre	Sph	Cyl	Axis	MRSE	Central Corneal Thickness (Pentacam)	Mean Corneal Curvature	Astigmatism	GAT-IOP	CATS-IOP	CATS-GAT	GAT post-pre	CATS post-pre
	71	30.0167		-4.00625	-1.12917	113.083	-4.57083	550.267	43.4525	1.505	14.5417	16.2833	1.74167		58	85.3667	0.0166667	-0.366667	80.7983	-0.166667	466.667	39.8075	0.813333	13.225	14.8167	1.59167	-1.31667	-1.46667	-0.0125	-0.314583	78.0417	-0.169792	469.75	39.7642	0.835	11.9667	13.0583	1.09167	-2.575	-1.48333
	49	8.29657		1.73669	0.916847	73.4512	1.67625	34.0396	1.26095	0.846252	2.79254	2.73003	1.54648		62	25.6771	0.339628	0.283088	64.5605	0.339781	46.6975	1.81701	0.466	3.18712	3.25316	1.20759	3.7327	3.92202	0.344374	0.328342	63.1113	0.291278	46.4154	1.85413	0.467199	2.68928	2.62455	1.56523	3.48249	3.47607
		52	0	0	0	180	-1	616	47.1	5.2	20	22	8	20.5	0	148	1.5	0	180	1.125	569	44.5	2.4	25	27	5	9	9	2	0	180	1	579	44.2	2.7	19	19	4	7	8
		18	0	-7.5	-5.75	0	-8.25	413	41	0.2	7	10	-6	9	0	33	-1	-1.5	0	-1.25	360	35.3	0	7	9	-1	-10	-12	-1	-3	0	-1.25	308	35.4	0.1	6	6	-5	-10	-8
AKD	F	27	Right	-1.75	0	0	-1.75	579	42.5	1.1	12	14	2	13	FS-LASIK	36	0	0	0	0	536	40.7	1	12	16	4	0	2	0	0	0	0	579	42.5	1.1	12	14	2	0	2
AKD	F	27	Left	-0.5	-1	180	-1	580	42.1	1.8	12	14	2	13	FS-LASIK	36	0	0	0	0	539	41	1	10	15	5	-2	1	0	-0.25	85	-0.125	548	40.8	1.2	12	14	2	0	2
DE	F	27	Right	-6.25	-1.5	15	-7	534	44.4	1.7	16	19	3	17.5	PRK	123	0	-0.75	175	-0.375	411	39.6	1.8	14	16	2	-2	-3	-0.25	-0.5	160	-0.5	435	38.8	0.8	12	12	0	-4	-4
DE	F	27	Left	-4.25	-3	165	-5.75	541	44.1	2.3	16	19	3	17.5	PRK	116	0	-1.25	10	-0.625	434	40.8	1.5	17	17	0	1	-2	0	-0.5	170	-0.25	446	39.7	0.8	12	12	0	-4	-4
ID	M	26	Right	-4	-2.25	10	-5.125	533	42.2	1.6	13	14	1	13.5	FS-LASIK	109	0	-0.75	95	-0.375	454	38.6	0.6	18	18	0	5	4	0	-0.75	85	-0.375	447	38.5	0.5	14	16	2	1	3
ID	M	26	Left	-5.25	-1	170	-5.75	540	42.9	1.3	15	15	0	15	FS-LASIK	103	0	-0.5	110	-0.25	458	38.6	0.2	16	16	0	1	1	0	-0.25	100	-0.125	448	38.5	0.1	14	16	2	-1	1
MMR	F	19	Right	-3.25	-1.5	175	-4	488	45.1	1.4	14	15	1	14.5	PRK	79	0.25	-0.5	15	0	401	41.1	0.5	16	18	2	2	3	0	-0.5	10	-0.25	408	41.5	1	16	18	2	2	4
MMR	F	19	Left	-3	-1.75	180	-3.875	498	45.2	2.1	15	16	1	15.5	PRK	80	0	-0.5	150	-0.25	410	41.9	0.5	18	18	0	3	2	0	-0.25	160	-0.125	412	41.8	0.8	16	18	2	1	3
DCA	F	21	Right	-7.5	-1.5	5	-8.25	545	42.6	1.9	18	18	0	18	PRK	148	0	-0.25	170	-0.125	406	36.8	1.6	19	19	0	1	1	-0.25	-0.25	175	-0.375	411	37.3	1.5	19	18	-1	1	0
DCA	F	21	Left	-7.5	-1.5	175	-8.25	537	43	2.2	18	18	0	18	PRK	143	0	-0.25	160	-0.125	413	37.2	1.3	19	19	0	1	1	0	-0.5	145	-0.25	415	37.5	1.4	19	19	0	1	1
JOT	M	23	Right	-5.75	-2	180	-6.75	589	41.2	2.7	20	20	0	20	FS-LASIK	123	-1	-0.5	115	-1.25	488	37.4	0.5	14	15	1	-6	-5	-0.25	-0.25	95	-0.375	483	36.7	0.4	10	12	2	-10	-8
JOT	M	23	Left	-4	-3.25	175	-5.625	582	41.4	3.3	20	20	0	20	FS-LASIK	123	-0.75	-0.5	130	-1	476	38.2	0.7	13	15	2	-7	-5	-0.5	-0.5	130	-0.75	471	37.5	1.1	10	12	2	-10	-8
DDM	M	22	Right	-7.25	-0.25	55	-7.375	523	41.7	0.3	11	13	2	12	PRK	116	0.25	-1	100	-0.25	392	35.9	0.7	11	11	0	0	-2	0.25	-0.75	90	-0.125	401	35.6	0.8	10	11	1	-1	0
DDM	M	22	Left	-7.25	0	0	-7.25	522	41.7	0.4	11	11	0	11	PRK	103	0	-1	95	-0.5	398	35.3	0.4	11	11	0	0	0	0	-0.5	105	-0.25	408	35.4	0.3	10	11	1	-1	0
RDL	M	50	Right	-2	-1	65	-2.5	547	43	0.9	18	20	2	19	FS-LASIK	53	-0.25	0	0	-0.25	512	40.9	0.7	14	17	3	-4	-3	-0.25	0	0	-0.25	516	41.2	1	14	17	3	-4	-1
RDL	M	50	Left	-2.5	-0.75	115	-2.875	547	43	1.2	16	20	4	18	FS-LASIK	53	-0.5	-0.5	90	-0.75	506	40.6	0.7	13	16	3	-3	-4	-0.5	-0.25	90	-0.625	510	41	0.5	14	17	3	-2	1
MRB	F	33	Right	-3.25	-1	165	-3.75	561	43.7	1.5	18	20	2	19	FS-LASIK	71	0	-0.25	105	-0.125	499	40.8	0.8	18	20	2	0	0	-0.25	-0.25	140	-0.375	496	40.7	0.8	10	12	2	-8	-6
MRB	F	33	Left	-3	-1.25	5	-3.625	560	43.4	1.4	16	16	0	16	FS-LASIK	72	0	-0.25	75	-0.125	489	40.5	0.4	18	20	2	2	4	0	-0.25	45	-0.125	498	40.7	0.6	10	12	2	-6	-4
RCC	M	26	Right	-6	-0.75	160	-6.375	575	41.8	0.9	16	16	0	16	FS-LASIK	105	-0.5	-0.25	10	-0.625	479	37.7	0.4	11	12	1	-5	-4	0	0	0	0	486	37.6	0.5	10	10	0	-6	-6
RCC	M	26	Left	-5.25	-0.75	5	-5.625	563	41.6	0.8	18	18	0	18	FS-LASIK	94	-0.5	-0.5	165	-0.75	478	37.9	0.1	12	12	0	-6	-6	1	-0.75	115	0.625	469	37.6	0.4	10	10	0	-8	-8
GMA	F	27	Right	-4.5	-1	10	-5	515	43.9	1.8	20	21	1	20.5	PRK	106	0	-0.25	75	-0.125	399	38.7	0.8	12	15	3	-8	-6	0	0	0	0	411	38.8	1.2	14	15	1	-6	-5
GMA	F	27	Left	-4.75	-1.5	170	-5.5	508	43.5	1.8	20	21	1	20.5	PRK	119	0	-0.5	115	-0.25	383	37.8	0.7	11	15	4	-9	-6	-0.25	-0.25	160	-0.375	308	37.8	1.1	13	16	3	-7	-4
PS	M	27	Right	-2.5	-0.5	180	-2.75	550	43.7	1.3	15	16	1	15.5	FS-LASIK	64	0	-0.25	55	-0.125	492	41.9	0.9	14	15	1	-1	-1	0	-0.25	60	-0.125	503	41.7	0.6	11	12	1	-4	-3
PS	M	27	Left	-2.5	-1	180	-3	542	43.6	1.5	15	15	0	15	FS-LASIK	70	0	-0.25	100	-0.125	478	41.2	0.7	14	15	1	-1	0	0	-0.25	95	-0.125	491	41.2	0.3	11	12	1	-4	-3
MVC	F	40	Right	-7.25	-0.75	170	-7.625	585	45.4	1.4	20	14	-6	17	FS-LASIK	129	-0.5	-0.25	175	-0.625	471	40.7	1.2	12	14	2	-8	0	-0.5	-0.25	175	-0.625	494	40.6	1	11	12	1	-9	-8
DND	F	30	Right	-5.75	-0.5	10	-6	546	42.9	0.5	11	12	1	11.5	FS-LASIK	114	-0.25	-0.5	35	-0.5	454	39	0.4	10	12	2	-1	0	-0.25	-0.5	45	-0.5	469	38.9	0.3	9	11	2	-2	0
DND	F	30	Left	-6	-0.5	175	-6.25	544	43.2	1	11	12	1	11.5	FS-LASIK	119	-0.25	0	0	-0.25	439	38.9	0.6	10	12	2	-1	0	-0.25	0	0	-0.25	454	38.7	0.3	9	11	2	-2	0
MAM	F	31	Right	-7.25	-0.5	170	-7.5	560	42.9	1.1	14	14	0	14	PRK	136	-0.25	0	0	-0.25	414	36.9	0.4	9	10	1	-5	-4	0	0	0	0	420	36.3	0.5	12	11	-1	-2	-3
MAM	F	31	Left	-6.75	-0.75	175	-7.125	557	42.5	1.2	15	15	0	15	PRK	134	-0.5	0	0	-0.5	411	36.7	0.8	9	10	1	-6	-5	-0.25	0	0	-0.25	415	36.2	0.8	11	11	0	-4	-4
NHC	M	18	Right	-3.25	-0.75	100	-3.625	582	42.4	0.2	14	14	0	14	FS-LASIK	102	0.25	-0.5	90	0	484	39.1	0.7	14	16	2	0	2	0.25	-0.5	95	0	485	38.8	0.9	11	13	2	-3	-1
NHC	M	18	Left	-3	-1.25	90	-3.625	578	42.5	0.3	12	14	2	13	FS-LASIK	89	0	0	0	0	500	39.5	0.6	12	13	1	0	-1	-0.25	-0.25	90	-0.375	496	39.5	0.3	10	12	2	-2	0
JSY	M	22	Right	-3	-1.25	175	-3.625	606	42.8	1.6	20	21	1	20.5	FS-LASIK	93	-0.25	0	0	-0.25	529	39.9	0.7	18	18	0	-2	-3	-0.25	0	0	-0.25	529	39.9	0.7	16	18	2	-4	-2
JSY	M	22	Left	0	-3.75	180	-1.875	604	42.9	4.3	20	21	1	20.5	FS-LASIK	72	0.25	-0.75	175	-0.125	550	40.9	2	18	18	0	-2	-3	0.5	-1	180	0	550	40.9	2	18	18	0	-2	-2
MSM	F	33	Right	-4.25	-0.75	95	-4.625	530	42.4	0.3	16	17	1	16.5	FS-LASIK	84	0	-0.5	85	-0.25	465	39.4	0.3	17	16	-1	1	-1	0	-0.5	100	-0.25	465	39.4	0.3	13	15	2	-3	-1
MSM	F	33	Left	-3.5	-0.5	75	-3.75	531	42.3	0.2	16	17	1	16.5	FS-LASIK	69	0	-0.25	75	-0.125	477	39.4	0.6	17	16	-1	1	-1	0	-0.25	75	-0.125	477	39.4	0.6	13	15	2	-3	-1
RCU	F	19	Right	-4.75	-0.75	180	-5.125	518	43.7	1.1	17	18	1	17.5	PRK	119	0.75	-0.25	35	0.625	379	38.7	0	17	21	4	0	3	0.25	-0.5	10	0	391	38.2	0.3	15	18	3	-2	1
RCU	F	19	Left	-3.5	-1	170	-4	413	43.5	1.1	16	18	2	17	PRK	105	0.5	0	0	0.5	392	39.9	0.7	15	18	3	-1	0	0.5	-0.5	5	0.25	399	39.1	0.6	13	17	4	-3	1
JBG	F	41	Right	-4.5	-1.75	10	-5.375	493	47.1	2.3	18	22	4	20	PRK	99	0.25	-0.5	10	0	378	42.4	1	8	10	2	-10	-12	0	-0.5	20	-0.25	391	42.4	1.3	11	10	-1	-7	-8
JBG	F	41	Left	-4.25	-1	160	-4.75	488	46.7	1.5	18	21	3	19.5	PRK	85	0.5	-0.75	170	0.125	388	42.4	1.2	9	11	2	-9	-10	0	-0.5	175	-0.25	398	42.6	1.1	10	11	1	-8	-7
MCD	F	38	Right	-2.5	-4	10	-4.5	490	47.1	4.1	16	18	2	17	PRK	116	0.25	-0.25	25	0.125	360	42.5	0.8	25	27	2	9	9	0	-0.75	10	-0.375	361	42.4	1.9	15	15	0	-1	-1
MCD	F	38	Left	-2.75	-3.75	180	-4.625	486	46.8	3.9	14	16	2	15	PRK	111	0.5	-0.25	140	0.375	370	42.5	1.5	22	24	2	8	8	0.5	-0.5	175	0.25	367	42	2.2	17	16	-1	3	2
BL	M	50	Left	-3.25	0	0	-3.25	584	42.9	0.9	16	22	6	19	FS-LASIK	58	-0.5	-0.25	170	-0.625	549	41.1	1.2	12	13	1	-4	-9	-0.5	-0.25	160	-0.625	540	40.9	0.8	10	11	1	-6	-5
LDF	M	33	Right	-3.25	-0.5	105	-3.5	575	43.3	0.9	14	15	1	14.5	PRK	58	0.25	-0.5	5	0	505	40.1	1.2	14	16	2	0	1	0	-0.25	65	-0.125	511	40.3	1	15	12	-3	1	-2
LDF	M	33	Left	-2.25	-2.5	25	-3.5	576	43.8	2.4	14	15	1	14.5	PRK	71	0.5	-0.5	160	0.25	486	40.6	1.2	14	16	2	0	1	0.5	-0.25	120	0.375	493	40	0.6	15	11	-4	1	-3
AVA	M	23	Right	-5.75	-2.25	180	-6.875	563	44.6	2.5	12	14	2	13	PRK	113	0.25	-0.5	70	0	426	39	0.5	13	16	3	1	2	0.25	-0.5	90	0	446	39.2	0.1	9	10	1	-3	-2
AVA	M	23	Left	-6.75	-2	180	-7.75	560	44.6	2.5	14	16	2	15	PRK	120	0.5	-0.25	115	0.375	420	38.3	0.1	14	16	2	0	0	0.25	-0.25	145	0.125	433	38.2	1	8	10	2	-6	-4
SM	M	21	Right	-1.25	-2.25	95	-2.375	528	42.7	1.4	11	17	6	14	FS-LASIK	60	0.25	-0.75	90	-0.125	468	40.7	0.3	8	10	2	-3	-7	0	-0.75	90	-0.375	477	40.8	0.4	10	10	0	-1	-1
SM	M	21	Left	-2	-2.5	80	-3.25	536	42.9	1.2	12	17	5	14.5	FS-LASIK	73	0	-0.5	75	-0.25	463	40.4	0.1	8	10	2	-4	-7	0	-0.5	80	-0.25	468	40.4	0.4	10	11	1	-2	-1
HS	F	40	Right	-4.75	-0.75	80	-5.125	544	43.5	0.5	12	12	0	12	PRK	86	0	0	0	0	449	39.6	1	14	16	2	2	4	0	-0.25	35	-0.125	453	39.6	0.7	10	13	3	-2	1
HS	F	40	Left	-5.5	-1.5	170	-6.25	533	43.3	1.4	11	13	2	12	PRK	106	0	-0.25	15	-0.125	416	38.2	1.1	15	16	1	4	3	0	-0.25	115	-0.125	418	38.2	0.4	12	13	1	1	2
KMA	F	28	Right	-4.75	-0.5	60	-5	535	43.8	0.5	14	14	0	14	FS-LASIK	89	0	-0.25	20	-0.125	474	40.1	0.8	10	12	2	-4	-2	-0.25	-0.25	175	-0.375	474	40.1	0.8	10	12	2	-4	-2
KMA	F	28	Left	-5	-0.5	180	-5.25	534	44.1	0.5	13	14	1	13.5	FS-LASIK	93	-0.25	-0.5	100	-0.5	450	40.2	0.1	11	12	1	-2	-2	-0.25	0	0	-0.25	450	40.2	0.1	10	12	2	-3	-1
AN	M	30	Right	-4.25	-1.5	5	-5	535	43.8	1.7	15	17	2	16	PRK	84	-0.25	-0.5	80	-0.5	461	39.8	0.3	16	17	1	1	0	-0.5	-0.5	120	-0.75	451	39.3	0.3	12	12	0	-3	-3
AN	M	30	Left	-4.75	-1	155	-5.25	534	43.4	1.6	16	18	2	17	PRK	89	0	-0.5	90	-0.25	453	39.1	0.7	14	16	2	-2	-2	0	-0.25	55	-0.125	443	38.6	0.7	12	12	0	-4	-4
ANK	M	36	Right	-6	0	0	-6	554	41.9	0.8	14	15	1	14.5	PRK	88	-0.5	-0.5	165	-0.75	454	36.8	0.5	20	21	1	6	6	-0.25	-0.25	15	-0.375	454	36.7	0.6	8	10	2	-6	-4
ANK	M	36	Left	-6.75	-0.25	80	-6.875	551	41.8	0.3	12	13	1	12.5	PRK	110	-0.5	-0.5	150	-0.75	437	36.4	0.2	18	18	0	6	5	-0.25	-0.25	95	-0.375	434	36.4	0.2	8	10	2	-4	-2
ACA	F	33	Right	-3.75	-1.5	180	-4.5	595	45.1	2.5	8	14	6	11	FS-Lasik	87	0	-0.25	10	-0.125	518	42.1	1.7	10	12	2	2	-2	-0.25	0	0	-0.25	511	41.8	1	10	14	4	2	6
ACA	F	33	Left	-3.75	-1.5	180	-4.5	585	45.3	2.3	7	15	8	11	FS-Lasik	86	0	-0.5	165	-0.25	511	41.6	1.4	10	11	1	3	-4	0	0	0	0	504	41.7	1.3	11	15	4	4	8
GTL	F	29	Right	-6.5	0	0	-6.5	580	45.9	1.2	17	20	3	18.5	FS-Lasik	112	0	-0.5	105 axis	-0.25	474	41.2	0.7	15	15	0	-2	-5	-0.25	-0.25	95	-0.375	476	41.1	0.5	10	11	1	-7	-6
GTL	F	29	Left	-5.25	-0.25	180	-5.375	573	45.8	1.6	16	20	4	18	FS-Lasik	112	0	-0.25	135	-0.125	474	41.3	0.8	14	15	1	-2	-5	-0.25	0	0	-0.25	471	41.1	0.9	16	11	-5	0	-5
STB	F	39	Right	-4.5	-0.25	15	-4.625	572	44.3	0.9	12	14	2	13	FS-Lasik	86	0	0	0	0	490	40.9	0.6	14	17	3	2	3	0	-0.25	110	-0.125	496	41	0.6	10	14	4	-2	2
STB	F	39	Left	-4.5	-0.25	170	-4.625	571	44.2	0.9	15	17	2	16	FS-Lasik	85	0	-0.25	135	-0.125	494	40.8	0.5	14	17	3	-1	0	0	0	0	0	498	40.9	0.9	12	15	3	-3	0
SJY	M	23	Right	-3.75	-0.5	5	-4	576	44.1	1.2	18	21	3	19.5	PRK	59	0	-0.25	160	-0.125	501	40.6	1.2	12	14	2	-6	-7	0	-0.25	135	-0.125	499	40.5	0.8	14	15	1	-4	-3
SJY	M	23	Left	-3.25	-0.5	165	-3.5	582	43.8	1.3	18	20	2	19	PRK	62	0	0	0	0	495	39.7	0.7	14	16	2	-4	-4	0	-0.25	115	-0.125	505	40.1	0.7	14	15	1	-4	-3
SSY	M	24	Right	-4	-0.75	15	-4.375	579	43.6	1.2	14	16	2	15	PRK	71	0.5	-0.25	70	0.375	486	39.2	0.2	12	13	1	-2	-3	0	-0.25	80	-0.125	500	39.1	0.8	18	16	-2	4	2
SSY	M	24	Left	-4.5	-1	170	-5	578	43.4	1.1	14	16	2	15	PRK	82	0.5	-0.5	75	0.25	486	39.2	0.2	12	14	2	-2	-2	0	-0.25	90	-0.125	492	39.1	0.6	18	17	-1	4	3
KMD	F	24	Right	-4	-0.5	180	-4.25	514	44	1.3	18	19	1	18.5	PRK	74	0.5	-0.5	140	0.25	419	39.4	0.7	12	12	0	-6	-7	0.5	0	0	0.5	434	39.4	0.1	8	10	2	-10	-8
KMD	F	24	Left	-5	-0.75	175	-5.375	516	43.9	1.3	18	19	1	18.5	PRK	84	0.75	-0.5	30	0.5	420	39.8	1	12	13	1	-6	-6	0	0	0	0	430	39.6	0.9	9	10	1	-9	-8
PS	M	30	Right	-2.5	-1	180	-3	589	43.2	1.7	14	16	2	15	FS-LASIK	60	0	0	0	0	531	40.5	0.7	12	15	3	-2	-1	-0.25	0	0	-0.25	540	40.7	0.5	10	12	2	-4	-2
PS	M	30	Left	-2.5	-1.25	165	-3.125	582	43.3	2.1	14	16	2	15	FS-LASIK	64	0	-0.25	135	-0.125	531	40.4	0.7	12	15	3	-2	-1	-0.5	-0.5	155	-0.75	535	40.7	1	10	12	2	-4	-2
DJU	M	27	Right	-4.25	-0.75	15	-4.625	507	42.9	1.1	14	16	2	15	PRK	78	0.25	-0.5	10	0	414	38.6	1.1	11	11	0	-3	-5	0	0	0	0	425	38.8	0.8	10	12	2	-4	-2
DJU	M	27	Left	-3.75	-0.75	175	-4.125	500	43.1	1.4	14	16	2	15	PRK	72	0.5	-0.25	155	0.375	413	38.4	0.8	13	12	-1	-1	-4	0	-0.25	165	-0.125	431	39.5	1.1	11	12	1	-3	-2
JRU	F	23	Right	-5.25	-1	5	-5.75	530	44.4	1.2	14	16	2	15	PRK	97	0	0	0	0	424	39.6	1.1	11	14	3	-3	-2	0	0	0	0	438	39.6	0.8	11	11	0	-3	-3
JRU	F	23	Left	-5.75	-1	170	-6.25	543	44.7	1.7	15	16	1	15.5	PRK	104	0	-0.25	5	-0.125	413	39.3	0.8	12	14	2	-3	-2	0	-0.5	5	-0.25	429	39.4	1.2	10	11	1	-5	-4
MJV	F	35	Right	-1.5	-0.75	10	-1.875	538	42.6	2	14	16	2	15	PRK	41	0	-0.5	40	-0.25	485	40.5	1.4	8	10	2	-6	-6	0	-0.25	35	-0.125	478	40.3	1.7	10	10	0	-4	-4
MJV	F	35	Left	-7	-2.5	155	-8.25	539	42.7	2.5	12	13	1	12.5	PRK	137	-0.5	0	0	-0.5	388	36.6	1.2	7	9	2	-5	-4	0	-0.5	55	-0.25	384	36	1	6	6	0	-6	-6
MF	F	49	Right	-1.5	0	0	-1.5	505	42.4	0.8	14	15	1	14.5	FS-LASIK	33	-0.25	0	0	-0.25	517	44	0.5	9	11	2	-5	-4	0	-0.25	100	-0.125	509	44.1	0.7	13	12	-1	-1	-2
MF	F	49	Left	-1.5	0	0	-1.5	508	42.3	0.8	14	15	1	14.5	FS-LASIK	39	-1	0	0	-1	507	44.5	0.4	9	11	2	-5	-4	-1	-0.5	120	-1.25	495	44.2	0.7	14	11	-3	0	-3
MWD	M	25	Right	-5	-0.75	180	-5.375	616	41	1	12	14	2	13	PRK	91	-0.25	0	0	-0.25	537	36.6	0.7	9	12	3	-3	-2	0	-0.5	165	-0.25	533	36.6	1.1	10	14	4	-2	2
MWD	M	25	Left	-5.75	-1.5	170	-6.5	604	41.5	1.7	12	14	2	13	PRK	104	0	-0.5	110	-0.25	500	36.2	0.5	9	10	1	-3	-4	0	-0.25	105	-0.125	502	36	0.6	12	15	3	0	3
JDL	M	25	Right	-5	-2.25	180	-6.125	611	43.8	1.8	12	14	2	13	PRK	106	0	0	0	0	490	38.6	0.3	18	20	2	6	6	0	-0.5	180	-0.25	500	38.7	0.1	19	19	0	7	7
JDL	M	25	Left	-5	-2.75	175	-6.375	607	44.2	2.7	12	14	2	13	PRK	112	0	-0.25	135	-0.125	487	39.1	0.8	17	20	3	5	6	0	-0.25	150	-0.125	492	39.3	0.6	17	18	1	5	6
CNF	F	38	Right	-5.25	-1	180	-5.75	570	42.7	1.8	17	19	2	18	PRK	96	0	-0.5	155	-0.25	481	37.6	1.7	10	11	1	-7	-8	0	-0.5	130	-0.25	479	37.8	1.6	10	12	2	-7	-5
CNF	F	38	Left	-5	-1	180	-5.5	562	42.5	1.6	18	19	1	18.5	PRK	93	0.5	-0.75	60	0.125	472	37.7	0.9	9	12	3	-9	-7	-0.25	-0.25	60	-0.375	477	38.1	1.2	10	12	2	-8	-6
AJS	F	24	Right	-1.5	-1.5	10	-2.25	603	42.4	2.1	18	21	3	19.5	FS-LASIK	60	-0.25	-0.25	180	-0.375	555	41.1	1.4	12	15	3	-6	-6	0	-0.25	10	-0.125	558	41	1.3	11	13	2	-7	-5
AJS	F	24	Left	-1.5	-1.5	170	-2.25	604	42.3	2.4	18	21	3	19.5	FS-LASIK	60	0	-0.5	150	-0.25	566	41.1	1.2	13	15	2	-5	-6	0	-0.5	150	-0.25	559	40.8	1	10	12	2	-8	-6
GPN	M	27	Right	-4.5	0	0	-4.5	539	44.5	0.7	15	17	2	16	FS-LASIK	70	0	-0.25	95	-0.125	477	41	0.5	15	15	0	0	-2	-0.25	-0.25	125	-0.375	467	41.4	0.8	11	12	1	-4	-3
GPN	M	27	Left	-4.75	-0.25	120	-4.875	538	44.3	0.6	16	17	1	16.5	FS-LASIK	78	0	-0.5	65	-0.25	472	41.1	0.9	13	15	2	-3	-2	-0.25	-0.25	60	-0.375	458	41.1	1	11	12	1	-5	-4
MMC	F	39	Right	-5.75	-0.75	30	-6.125	557	45.1	1.4	18	21	3	19.5	FS-LASIK	106	0	-0.75	85	-0.375	465	40.8	0.3	12	14	2	-6	-7	-0.25	-0.25	90	-0.375	471	40.9	1	14	17	3	-4	-1
MMC	F	39	Left	-5.5	-1	5	-6	557	44.9	2.1	19	21	2	20	FS-LASIK	103	-0.25	-0.75	115	-0.625	469	40.4	0.7	12	14	2	-7	-7	0	-0.25	125	-0.125	471	40.8	0.9	15	17	2	-4	-2
AG	M	32	Right	-3.5	-1	175	-4	573	41.9	1.1	13	16	3	14.5	FS-LASIK	73	0	-0.25	80	-0.125	501	38.5	0.3	12	12	0	-1	-4	-0.25	-0.25	85	-0.375	507	38.7	0.2	12	12	0	-1	-1
AG	M	32	Left	-3.75	-1.25	180	-4.375	574	41.9	1.5	14	16	2	15	FS-LASIK	80	0	-0.5	100	-0.25	499	38.5	0.5	12	12	0	-2	-4	0	0	0	0	499	38.5	0.2	12	12	0	-2	-2
BJB	F	35	Right	-1.5	-1.5	180	-2.25	531	44.5	2.6	14	16	2	15	FS-LASIK	54	0	-0.5	180	-0.25	485	42.5	1.4	15	16	1	1	0	0	-0.25	10	-0.125	488	42.5	1.4	13	14	1	-1	0
BJB	F	35	Left	-2	-1.5	175	-2.75	530	44.4	2.2	13	15	2	14	FS-LASIK	62	-0.25	-0.5	155	-0.5	475	42.2	1.5	14	16	2	1	1	-0.25	-0.5	160	-0.5	484	42.4	1.5	13	14	1	0	1
MAB	F	33	Right	-0.5	-5.75	180	-3.375	493	43.1	5.2	12	16	4	14	PRK	93	0	-1.5	165	-0.75	405	40.7	2.4	17	18	1	5	2	2	-3	175	0.5	416	40.2	2.7	14	17	3	2	5
MAB	F	33	Left	0	-2.75	180	-1.375	489	44.2	2.9	13	16	3	14.5	PRK	48	0	-0.25	155	-0.125	435	41.3	0.8	16	18	2	3	2	0.25	-0.5	155	0	440	41	0.9	15	15	0	2	2
MEP	F	29	Right	-4	-0.75	120	-4.375	570	44.3	0.8	10	10	0	10	FS-LASIK	78	-0.25	0	0	-0.25	504	41.5	0.1	10	11	1	0	1	0	-0.25	120	-0.125	494	41.3	0.1	10	12	2	0	2
MEP	F	29	Left	-4.25	-1	65	-4.75	565	44.3	0.4	10	12	2	11	FS-LASIK	86	0	-0.25	100	-0.125	494	41.6	0.1	12	13	1	2	1	0	-0.25	100	-0.125	482	41	0.2	10	12	2	0	2
EHC	M	20	Right	-3.5	-0.75	175	-3.875	584	42.8	1.8	12	14	2	13	FS-LASIK	71	0	0	0	0	532	39.9	1.2	16	20	4	4	6	0	0	0	0	523	40.1	1.3	13	13	0	1	1
EHC	M	20	Left	-0.5	-1	175	-1	595	43.1	2.4	12	14	2	13	FS-LASIK	35	0	-0.5	135	-0.25	569	42	1.2	17	22	5	5	8	0	-0.25	130	-0.125	561	42	1.2	14	12	-2	2	0
TO	F	46	Right	-3.5	-1.25	170	-4.125	524	42.3	2	11	13	2	12	PRK	65	0	-0.75	175	-0.375	450	39.7	2.2	14	16	2	3	3	0	-0.5	175	-0.25	457	39.3	1.9	10	12	2	-1	1
TO	F	46	Left	-3.75	-1.25	180	-4.375	518	42.3	1.6	11	13	2	12	PRK	78	0.5	-0.5	115	0.25	417	38.5	0.7	12	13	1	1	0	0.5	0	0	0.5	431	38.1	0.6	10	12	2	-1	1
SMA	F	24	Right	-5	-0.5	15	-5.25	592	41.9	0.9	15	18	3	16.5	PRK	87	-0.25	-0.25	120	-0.375	500	37.1	0.9	11	10	-1	-4	-8	0	0	0	0	492	37	0.7	17	18	1	2	3
SMA	F	24	Left	-5	-0.5	165	-5.25	593	42	0.9	14	18	4	16	PRK	92	0	-0.5	55	-0.25	483	36.7	0.1	12	12	0	-2	-6	-0.25	0	0	-0.25	481	36.8	0.6	16	18	2	2	4
AAL	F	39	Right	-4.25	-1.5	175	-5	544	45.5	2.4	15	15	0	15	FS-LASIK	93	0	-0.75	5	-0.375	459	42	1	15	15	0	0	0	0	-0.5	5	-0.25	464	42.6	1.5	12	10	-2	-3	-5
AAL	F	39	Left	-4.5	-1.75	180	-5.375	545	45.6	2	12	14	2	13	FS-LASIK	100	0	-0.25	25	-0.125	465	42.9	1.3	14	16	2	2	2	-0.25	0	0	-0.25	459	42.1	0.7	10	10	0	-2	-2
MDL	F	19	Right	-3.75	-1	5	-4.25	578	44	1.6	18	18	0	18	FS-LASIK	82	-0.25	0	0	-0.25	494	40.6	0.9	17	19	2	-1	1	-0.5	-0.25	50	-0.625	501	40.9	1	10	13	3	-8	-5
MDL	F	19	Left	-2	-1.5	10	-2.75	577	43.8	2	16	18	2	17	FS-LASIK	62	0	-0.5	175	-0.25	524	41.8	1.1	19	22	3	3	4	-0.25	-0.25	175	-0.375	525	41.8	1	11	13	2	-5	-3
LMG	F	20	Right	-1.5	-1.5	165	-2.25	583	42.6	1.4	16	16	0	16	FS-LASIK	58	0	0	0	0	530	40.8	0.5	12	14	2	-4	-2	-0.25	-0.25	105	-0.375	528	40.5	0.5	8	10	2	-8	-6
LMG	F	20	Left	-2.25	-0.5	10	-2.5	574	42.8	1.1	16	17	1	16.5	FS-LASIK	51	0	0	0	0	533	41.2	0.7	14	15	1	-2	-2	0	-0.5	10	-0.25	528	40.8	0.7	8	10	2	-8	-6
LMU	F	25	Right	-4.25	-0.25	170	-4.375	507	43.2	1.2	8	10	2	9	Trans PRK	72	0	-0.25	180	-0.125	424	39	1.1	10	11	1	2	1	0	0	0	0	420	39.2	1	10	11	1	2	3
LMU	F	25	Left	-4.25	-0.5	5	-4.5	502	42.8	1.1	8	10	2	9	PRK	76	0	-0.25	175	-0.125	417	39.3	0.8	12	12	0	4	2	0	0	0	0	418	39.4	0.9	12	12	0	4	4
JAM	M	31	Right	-1.75	-0.75	180	-2.125	565	43.4	1.1	14	17	3	15.5	PRK	46	0.5	-0.75	100	0.125	500	40.6	0.2	11	14	3	-3	-3	0.75	-0.25	90	0.625	503	40.5	0.3	12	12	0	-2	-2
JAM	M	31	Left	-1.75	-0.5	175	-2	553	43.3	1.3	14	17	3	15.5	PRK	38	0	0	0	0	501	41.2	0.7	13	15	2	-1	-2	0.25	-0.25	110	0.125	508	41.1	0.7	12	12	0	-2	-2
MRH	F	52	Right	-4.75	-0.25	125	-4.875	513	44.7	0.5	14	16	2	15	PRK	82	0.25	-0.75	5	-0.125	424	39.7	0.8	12	14	2	-2	-2	0.75	-0.75	20	0.375	456	40.7	1.1	15	17	2	1	3
MRH	F	52	Left	-5	-0.25	115	-5.125	520	44.9	0.3	14	16	2	15	PRK	92	1.5	-0.75	165	1.125	422	39.5	1	13	15	2	-1	-1	1.25	-0.5	160	1	437	39.8	0.6	15	16	1	1	2
JP	F	41	Right	-5.75	-0.25	15	-5.875	566	41.6	0.9	13	15	2	14	PRK	93	0.25	0	0	0.25	466	36.9	1.7	10	12	2	-3	-3	-0.25	-0.5	15	-0.5	466	36.9	1.7	10	11	1	-3	-2
JP	F	41	Left	-5.25	-1	160	-5.75	562	41.6	1	14	16	2	15	PRK	94	1	-0.25	70	0.875	447	36.5	0.6	11	13	2	-3	-3	0	0	0	0	447	36.5	0.6	11	11	0	-3	-3
FP	M	25	Right	-1.75	-0.5	145	-2	533	44.2	1.1	14	15	1	14.5	PRK	38	0	-0.75	175	-0.375	494	42.4	1.5	11	13	2	-3	-2	0	-0.5	175	-0.25	499	42.2	1.6	10	10	0	-4	-4
FP	M	25	Left	-2.25	-0.25	30	-2.375	537	44.3	0.9	13	14	1	13.5	PRK	42	0	-0.25	155	-0.125	486	42	0.7	11	13	2	-2	-1	0	0	0	0	503	42	1	10	12	2	-3	-1
